# Supplementary material for: SMARCB1 (INI-1)-Deficient Sinonasal Carcinoma: A Systematic Review and Pooled Analysis of Treatment Outcomes
Source: Cancers (Basel). 2022 Jul 5;14(13):3285. doi: 10.3390/cancers14133285 (PMC9265388; doi:10.3390/cancers14133285)
Supplement: Supplementary file 1 [file cancers-14-03285-s001.zip]

Archive with 1 entries (1 files):
- cancers-1783227-supplementary.pdf
